# Supplementary material for: Feasibility of Genipin to Evaluate Chitosan Rainfastness for Biopesticide Applications
Source: Int J Mol Sci. 2025 Jan 25;26(3):1031. doi: 10.3390/ijms26031031 (PMC11816675; doi:10.3390/ijms26031031)
Supplement: Supplementary file 1 [file ijms-26-01031-s001.zip]

Archive with 1 entries (1 files):
- ijms-3402594-supplementary.pdf
